# Supplementary material for: PET Imaging of the Neurotensin Targeting Peptide NOTA-NT-20.3 Using Cobalt-55, Copper-64 and Gallium-68
Source: Pharmaceutics. 2022 Dec 6;14(12):2724. doi: 10.3390/pharmaceutics14122724 (PMC9781609; doi:10.3390/pharmaceutics14122724)
Supplement: Supplementary file 1 [file pharmaceutics-14-02724-s001.zip]

Archive with 1 entries (1 files):
- pharmaceutics-2020349-supplementary.pdf
